# Supplementary material for: Antibiofilm and Antivirulence Properties of 6-Polyaminosteroid Derivatives against Antibiotic-Resistant Bacteria
Source: Antibiotics (Basel). 2023 Dec 20;13(1):8. doi: 10.3390/antibiotics13010008 (PMC10812528; doi:10.3390/antibiotics13010008)
Supplement: Supplementary file 1 [file antibiotics-13-00008-s001.zip]

Archive with 2 entries (2 files):
- Supplementary Material 1_Tables S1-4.xlsx
- Supplementary Material 2.pdf
